# Supplementary material for: Male and female mice show equal variability in food intake across 4-day spans that encompass estrous cycles
Source: PLoS One. 2019 Jul 15;14(7):e0218935. doi: 10.1371/journal.pone.0218935 (PMC6629064; doi:10.1371/journal.pone.0218935)
Supplement: S1 Table — (XLSX) [file pone.0218935.s001.xlsx]

## Sheet: Sheet1
Figure 1.
Fixed Schedule trial	Female 1	Female 2	Female 3	Female 4	Female 5	Female 6	Male 1	Male 2	Male 3	Male 4	Male 5	Male 6
1.1	135	109	127	115	101	112	139	86	133	134	100	82
1.2	143	143	151	116	113	147	160	109	159	166	133	67
1.3	145	156	154	136	141	149	169	110	190	176	141	96
1.4	157	178	174	178	155	187	190	140	188	179	157	115
2.1	148	198	160	199	178	220	178	149	198	173	153	138
2.2	185	216	177	205	185	218	171	147	206	187	162	138
2.3	198	204	173	207	180	227	177	145	202	191	173	150
2.4	220	205	182	202	189	217	195	154	185	207	172	162
3.1	203	203	157	199	193	193	174	158	165	179	169	178
3.2	184	203	165	198	170	182	187	168	170	181	171	163
3.3	172	186	165	186	162	167	162	152	161	191	169	157
3.4	183	148	163	221	182	198	179	141	191	197	169	178
4.1	146	152	155	174	147	178	153	121	166	167	160
4.2	126	171	163	179	149	180	149	133	173	171	163
4.3	138	165	151	175	141	152	171	139	174	169	162
4.4	150	166	144	179	155	152	171	151	167	154	155
Figure 2.
Fixed Ratio trial	Female 1	Female 2	Female 3	Female 4	Female 5	Male 1	Male 2	Male 3	Male 4	Male 5	Male 6
1.1	160	135	173	82	181	170	97	99	141	64	113
1.2	185	150	169	125	217	170	90	117	154	87	162
1.3	208	175	168	134	243	174	110	115	162	90	179
1.4	221	185	161	142	237	183	130	129	167	106	182
2.1	230	195	117	157	226	183	144	134	183	118	210
2.2	220	209	155	183	235	197	162	166	180	114	187
2.3	210	195	154	170	241	183	152	165	183	148	181
2.4	208	214	173	172	241	190	161	180	205	153	195
3.1	191	203	128	111	213	157	141	162	169	139	200
3.2	202	220	137	188	209	175	152	186	182	142	207
3.3	170	194	125	179	185	169	154	173	171	143	193
3.4	174	173	164	169	163	149	150	183	172	152	169
4.1	183	158	154	125	182	110	136	158	150	168
4.2	180	156	143	140	181	111	142	149	148	170
4.3	181	183	154	162	178	130	146	157	158	168
4.4	165	171	137	166	157	120	146	149	151	191
Figure 3.
Trial	Male 1	Male 2	Male 3	Male 4	Male 5	Male 6	Female 1	Female 2	Female 3	Female 4	Female 5	Female 6	Female 7
1.1	239	267	239	256	186	225	209	208	191	199	177	145	237
1.2	226	299	254	260	244	238	228	261	235	232	143	95	222
1.3	169	251	236	222	234	224	177	188	208	196	134	137	173
1.4	168	238	244	206	241	208	168	184	154	165	134	117	119
2.1	158	176	163	191	212	165	137	161	156	139	152	126	123
2.2	177	229	222	216	211	202	183	154	176	168	175	168	189
2.3	186	254	204	218	199	233	228	189	158	176	213	181	176
2.4	220	270	212	230	207	212	235	179	149	185	205	184	229
3.1	193	234	231	188	190	177	202	162	128	169	197	151	174
3.2	181	231	190	162	175	180	209	192	140	173	207	127	163
3.3	143	190	191	185	182	158	193	193	155	172	215	143	199
3.4	154	175	208	203	185	182	219	181	154	173	182	160	215
4.1	153	127	172	153	112	122	151	142	95	122	131	118	159
4.2	143	147	163	183	144	138	158	164	108	128	136	95	177
4.3	154	180	158	198	148	148	149	152	103	138	140	156	164
4.4	164	179	159	181	145	143	137	156	103	131	147	141	159
5.1	119	143		107	80	70	94	101	71	65	121	107	103
5.2	122	104	90	127	77	64	103	112	51	72	125	105	95
5.3	134	130	80	137	86	79	123	126	61	75	143	112	102
5.4	139	122	57	147	112	94	136	118	56	77	159	93	95

## Sheet: Sheet2
Male IDs	FI2	FI2	FI2	FI2	FI5	FI5	FI5	FI10	FI10	FI10	FI10	FI25	FI25	FI25	FI25	FI50	FI50	FI50	FI50
1	239	226	169	168	158	177	220	193	181	143	154	153	143	154	164	119	122	134	139
2	267	299	251	238	176	229	270	234	231	190	175	127	147	180	179	143	104	130	122
3	239	254	236	244	163	222	212	231	190	191	208	172	163	158	159		90	80	57
4	256	260	222	206	191	216	230	188	162	185	203	153	183	198	181	107	127	137	147
5	186	244	234	241	212	211	207	190	175	182	185	112	144	148	145	80	77	86	112
6	225	238	224	208	165	202	212	177	180	158	182	122	138	148	143	70	64	79	94
Female IDs	FI2	FI2	FI2	FI2	FI5	FI5	FI5	FI10	FI10	FI10	FI10	FI25	FI25	FI25	FI25	FI50	FI50	FI50	FI50
1	209	228	177	168	137	183	235	202	209	193	219	151	158	149	137	94	103	123	136
2	208	261	188	184	161	154	179	162	192	193	181	142	164	152	156	101	112	126	118
3	191	235	208	154	156	176	149	128	140	155	154	95	108	103	103	71	51	61	56
4	199	232	196	165	139	168	185	169	173	172	173	122	128	138	131	65	72	75	77
5	177	143	134	134	152	175	205	197	207	215	182	131	136	140	147	121	125	143	159
6	145	95	137	117	126	168	184	151	127	143	160	118	95	156	141	107	105	112	93
7	237	222	173	119	123	189	229	174	163	199	215	159	177	164	159	103	95	102	95
